# Supplementary material for: Tannic Acid-Loaded Gellan Gum Hydrogels Reduce In Vitro Chemokine Expression in Oral Cells
Source: Int J Mol Sci. 2025 Jun 11;26(12):5578. doi: 10.3390/ijms26125578 (PMC12193560; doi:10.3390/ijms26125578)
Supplement: Supplementary file 1 [file ijms-26-05578-s001.zip]

Archive with 3 entries (3 files):
- Supplementary figure S1_1200dpi_15311pixels.tif
- Supplementary figure S2_1200dpi_16407pixels.tif
- Supplementary figure S3_1200dpi_15708pixels.tif
